# Supplementary material for: A New Species of Nanorana (Anura: Dicroglossidae) from Northwestern Yunnan, China, with Comments on the Taxonomy of Nanorana arunachalensis and Allopaa
Source: Animals (Basel). 2023 Nov 6;13(21):3427. doi: 10.3390/ani13213427 (PMC10649098; doi:10.3390/ani13213427)
Supplement: Supplementary file 1 [file animals-13-03427-s001.zip]

Archive with 1 entries (1 files):
- animals-2585586-supplementary.pdf
